# Supplementary material for: A Novel Peptide with Antifungal Activity from Red Swamp Crayfish Procambarus clarkii
Source: Antibiotics (Basel). 2022 Dec 10;11(12):1792. doi: 10.3390/antibiotics11121792 (PMC9774249; doi:10.3390/antibiotics11121792)
Supplement: Supplementary file 1 [file antibiotics-11-01792-s001.zip]

Archive with 1 entries (1 files):
- antibiotics-2028371-supplementary.pdf
